# Supplementary material for: The interplay between sleep and ecophysiology, behaviour and responses to environmental change in fish
Source: J Exp Biol. 2024 Jun 11;227(11):jeb247138. doi: 10.1242/jeb.247138 (PMC11213526; doi:10.1242/jeb.247138)
Supplement: Table S1. Table listing all relevant papers filtered through the literature search and subsequent screening process, including the search number (details listed in Table 1), Authors, Title, DOI, Year of publication, and Type of paper (primary research or Review). [file jexbio-227-247138-TableS1.xlsx]

## Sheet: Sheet1
Search number	Authors	Title	DOI	Year	Type
1	Allada, Ravi; Siegel, Jerome M.	Unearthing the phylogenetic roots of sleep	10.1016/j.cub.2008.06.033	2008	Review
1	Allen, Colin	Fish Cognition and Consciousness	10.1007/s10806-011-9364-9	2013	Review
1	Altenhofen, Stefani; Bonan, Carla Denise	Zebrafish as a Tool in the Study of Sleep and Memory-related Disorders	10.2174/1570159X19666210712141041	2022	Review
1	Appelbaum, Lior; Wang, Gordon X.; Maro, Geraldine S.; Mori, Rotem; Tovin, Adi; Marin, Wilfredo; Yokogawa, Tohei; Kawakami, Koichi; Smith, Stephen J.; Gothilf, Yoav; Mignot, Emmanuel; Mourrain, Philippe	Sleep-wake regulation and hypocretin-melatonin interaction in zebrafish	10.1073/pnas.906637106	2009	Primary
1	Aristakesyan, E. A.	Evolutionary aspects of sleep-wake cycle development in vertebrates (Modern state of the IG Karmanova's sleep evolution theory)	10.1134/S0022093016020058	2016	Review
1	Arnason, B. B.; Porsteinsson, H.; Karlsson, K. A. E.	Absence of rapid eye movements during sleep in adult zebrafish	10.1016/j.bbr.2015.05.017	2015	Primary
5	Aulsebrook, A. E., Jones, T. M., Rattenborg, N.C., Roth, T.C, Lesku, J.A.	Sleep ecophysiology: integrating neuroscience and ecology	10.1016/j.tree.2016.05.004.	2016	Review
1	Barlow, Ida L.; Rihel, Jason	Zebrafish sleep: from geneZZZ to neuronZZZ	10.1016/j.conb.2017.02.009	2017	Review
1	Belich, A I	The wake-sleep cycle in poikilothermic vertebrates according to data of continuous, noncontact recording of heart rate and motor activity.	10.1007/BF01185224	1984	Primary
1	Bishir, Muhammed; Aslam, Muhammed; Bhat, Abid; Ray, Bipul; Elumalai, Preetham; Priya, Jyothi R.; Rashan, Luay; Yang, Jian; Chang, Sulie L.; Essa, Musthafa Mohamed; Sakharkar, Meena Kishore; Chidambaram, Saravana Babu	Acetylsalicylic acid improves cognitive performance in sleep deprived adult Zebrafish (Danio rerio) model	10.52586/4928	2021	Primary
5	Bloch, G., Barnes, B. M., Gerkema, M. P., & Helm, B.	Animal activity around the clock with no overt circadian rhythms: patterns, mechanisms and adaptive value	10.1098/rspb.2013.0019	2013	Review
1	Bos, Arthur R.; Fransen, Charles H. J. M.	NOCTURNAL CLEANING OF SLEEPING RABBITFISH, SIGANUS CANALICULATUS, BY THE CLEANER SHRIMP, UROCARIDELLA ANTONBRUUNII (DECAPODA, PALAEMONIDAE)	10.1163/15685403-00003753	2018	Primary
1	Bringmann, Henrik	Sleep-Active Neurons: Conserved Motors of Sleep	10.1534/genetics.117.300521	2018	Review
1	Burch, T.A.	A Marginellid gastropod bites sleeping fishes		1989	Primary
1	CAMPBELL, SS; TOBLER, I	ANIMAL SLEEP - A Review OF SLEEP DURATION ACROSS PHYLOGENY	10.1016/0149-7634(84)90054-X	1984	Review
1	Carlson, Brian M.; Gross, Joshua B.	Characterization and comparison of activity profiles exhibited by the cave and surface morphotypes of the blind Mexican tetra, Astyanax mexicanus	10.1016/j.cbpc.2017.08.002	2018	Primary
1	Cavalcanti Coni, Ericka Oliveira; Ferreira, Camilo Moitinho; de Moura, Rodrigo Leao; Meirelles, Pedro Milet; Kaufman, Les; Francini-Filho, Ronaldo Bastos	An evaluation of the use of branching fire-corals (Millepora spp.) as refuge by reef fish in the Abrolhos Bank, eastern Brazil.		2013	Primary
1	Chen, Audrey; Chiu, Cindy N.; Mosser, Eric A.; Kahn, Sohini; Spence, Rory; Prober, David A.	QRFP and Its Receptors Regulate Locomotor Activity and Sleep in Zebrafish	10.1523/JNEUROSCI.2579-15.2016	2016	Primary
1	Chen, Shijia; Reichert, Sabine; Singh, Chanpreet; Oikonomou, Grigorios; Rihel, Jason; Prober, David A.	Light-Dependent Regulation of Sleep and Wake States by Prokineticin 2 in Zebrafish	10.1016/j.neuron.2017.06.001	2017	Primary
1	Chiu, Cindy N.; Rihel, Jason; Lee, Daniel A.; Singh, Chanpreet; Mosser, Eric A.; Chen, Shijia; Sapin, Viveca; Uyen Pham; Engle, Jae; Niles, Brett J.; Montz, Christin J.; Chakravarthy, Sridhara; Zimmerman, Steven; Salehi-Ashtiani, Kourosh; Vidal, Marc; Schier, Alexander F.; Prober, David A.	A Zebrafish Genetic Screen Identifies Neuromedin U as a Regulator of Sleep/Wake States	10.1016/j.neuron.2016.01.007	2016	Primary
1	Cirelli, Chiara; Tononi, Giulio	Is sleep essential?	10.1371/journal.pbio.0060216	2008	Review
2	Corner, Michael A.; Schenck, Carlos H.	Perchance to dream? Primordial motor activity patterns in vertebrates from fish to mammals: their prenatal origin, postnatal persistence during sleep, and pathological reemergence during REM sleep behavior disorder	10.1007/s12264-015-1557-1	2015	Review
1	DUBIN, RE; BAKER, JD	2 TYPES OF COVER-SEEKING BEHAVIOR AT SUNSET BY THE PRINCESS PARROTFISH, SCARUS-TAENIOPTERUS, AT BARBADOS, WEST-INDIES		1982	Primary
1	Duboue, Erik R.; Borowsky, Richard L.; Keene, Alex C.	beta-Adrenergic Signaling Regulates Evolutionarily Derived Sleep Loss in the Mexican Cavefish	10.1159/000341403	2012	Primary
2	Duboue, Erik R.; Keene, Alex C.	Investigating the Evolution of Sleep in the Mexican Cavefish	10.1016/B978-0-12-802148-4.00015-3	2016	Review
1	Duboue, Erik R.; Keene, Alex C.; Borowsky, Richard L.	Evolutionary Convergence on Sleep Loss in Cavefish Populations	10.1016/j.cub.2011.03.020	2011	Primary
1	Elbaz, Idan; Yelin-Bekerman, Laura; Nicenboim, Julian; Vatine, Gad; Appelbaum, Lior	Genetic Ablation of Hypocretin Neurons Alters Behavioral State Transitions in Zebrafish	10.1523/JNEUROSCI.1284-12.2012	2012	Primary
1	Eyal, G.; Eyal-Shaham, L.; Loya, Y.	Teeth-anchorage: sleeping behavior of a Red Sea filefish on a branching coral	10.1007/s00338-011-0766-y	2011	Primary
5	G Ungurean, J van der Meij, NC Rattenborg, JA Lesku	Evolution and plasticity of sleep	10.1016/j.cophys.2019.12.013	2020	Review
1	Gandhi, Avni V.; Mosser, Eric A.; Oikonomou, Grigorios; Prober, David A.	Melatonin Is Required for the Circadian Regulation of Sleep	10.1016/j.neuron.2015.02.016	2015	Primary
1	Goldshmid, R; Holzman, R; Weihs, D; Genin, A	Aeration of corals by sleep-swimming fish	10.4319/lo.2004.49.5.1832	2004	Primary
1	Gomi, Kazuma; Nakamura, Yohei; Kanda, Masaru; Honda, Kentaro; Nakaoka, Masahiro; Honma, Chiho; Adachi, Masao	Diel vertical movements and feeding behaviour of blue humphead parrotfish Scarus ovifrons in a temperate reef of Japan	10.1111/jfb.14704	2021	Primary
1	Grutter, Alexandra S.; Rumney, Jennifer G.; Sinclair-Taylor, Tane; Waldie, Peter; Franklin, Craig E.	Fish mucous cocoons: the 'mosquito nets' of the sea	10.1098/rsbl.2010.0916	2011	Primary
1	Harkonen, Laura; Alioravainen, Nico; Vainikka, Anssi; Hyvarinen, Pekka	Night reveals individuality in a shoaling fish	10.1093/beheco/arz015	2019	Primary
1	HEDIGER, H	BIOLOGY OF NATURAL SLEEP IN ANIMALS	10.1007/BF02003943	1980	Review
1	Hirayama, Jun; Alifu, Yikelamu; Hamabe, Rin; Yamaguchi, Sho; Tomita, Jun; Maruyama, Yusuke; Asaoka, Yoichi; Nakahama, Ken-ichi; Tamaru, Teruya; Takamatsu, Ken; Takamatsu, Nobuhiko; Hattori, Atsuhiko; Nishina, Sachiko; Azuma, Noriyuki; Kawahara, Atsuo; Kume, Kazuhiko; Nishina, Hiroshi	The clock components Period2, Cryptochrome1a, and Cryptochrome2a function in establishing light-dependent behavioral rhythms and/or total activity levels in zebrafish	10.1038/s41598-018-37879-8	2019	Primary
1	Holts, D.; Bedford, D.	Activity patterns of striped marlin in the southern California Bight.		1990	Primary
1	Hur, Sung-Pyo; Takeuchi, Yuki; Itoh, Hitomi; Uchimura, Miyuki; Takahashi, Kai; Kang, Hyeong-Cheol; Lee, Young-Don; Kim, Se-Jae; Takemura, Akihiro	Fish sleeping under sandy bottom: Interplay of melatonin and clock genes	10.1016/j.ygcen.2012.01.007	2012	Primary
2	Jaggard, James B.; Wang, Gordon X.; Mourrain, Philippe	Non-REM and REM/paradoxical sleep dynamics across phylogeny	10.1016/j.conb.2021.08.004	2021	Review
1	Jaggard, James; Robinson, Beatriz G.; Stahl, Bethany A.; Oh, Ian; Masek, Pavel; Yoshizawa, Masato; Keene, Alex C.	The lateral line confers evolutionarily derived sleep loss in the Mexican cavefish	10.1242/jeb.145128	2017	Primary
1	Johnson, Scott; Johnson, Jeanette; Jazwinski, Stan	Parasitism of sleeping fish by gastropod mollusks in the Colubrariidae and Marginellidae at Kwajalein, Marshall Islands.		1995	Primary
1	Karmanova, I G; Lazarev, S G	Stages of sleep evolution (facts and hypotheses).		1979	Review
5	Kavanau, JL	Sleep researchers need to bring Darwin on board: elucidating functions of sleep via adaptedness and natural selection	10.1016/S0306-9877(03)00279-2	2004	Review
1	Kavanau, JL	Vertebrates that never sleep: Implications for sleep's basic function	10.1016/S0361-9230(98)00018-5	1998	Review
5	Keene, A. C., & Applebaum, L.	Sleep in fish models	10.1016/B978-0-12-813743-7.00024-4	2019	Review
2	Keene, Alex C.; Duboue, Erik R.	The origins and evolution of sleep	10.1242/jeb.159533	2018	Review
1	Kelly, Michael L.; Collin, Shaun P.; Hemmi, Jan M.; Lesku, John A.	Evidence for Sleep in Sharks and Rays: Behavioural, Physiological, and Evolutionary Considerations	10.1159/000504123	2019	Review
1	Kelly, Michael L.; Collins, Selwyn P.; Lesku, John A.; Hemmi, Jan M.; Collin, Shaun P.; Radford, Craig A.	Energy conservation characterizes sleep in sharks	10.1098/rsbl.2021.0259	2022	Primary
1	Kelly, Michael L.; Murray, Errol R. P.; Kerr, Caroline C.; Radford, Craig A.; Collin, Shaun P.; Lesku, John A.; Hemmi, Jan M.	Diverse Activity Rhythms in Sharks (Elasmobranchii)	10.1177/0748730420932066	2020	Primary
1	Kelly, Michael L.; Spreitzenbarth, Stefan; Kerr, Caroline C.; Hemmi, Jan M.; Lesku, John A.; Radford, Craig A.; Collin, Shaun P.	Behavioural sleep in two species of buccal pumping sharks (Heterodontus portusjacksoniandCephaloscyllium isabellum)	10.1111/jsr.13139	2021	Primary
1	Kortmulder, K.	A comparative study in colour patterns and behaviour in seven Asiatic Barbus species (Cyprinidae, Ostariophysi, Osteichthyes).		1972	Primary
1	Kuz'mina, V. V.	Melatonin. Multifunctionality. Fish	10.1134/S0022093020020015	2020	Review
1	Lee, Daniel A.; Oikonomou, Grigorios; Cammidge, Tasha; Andreev, Andrey; Hong, Young; Hurley, Hannah; Prober, David A.	Neuropeptide VF neurons promote sleep via the serotonergic raphe	10.7554/eLife.54491	2020	Primary
1	Lee, Yunkyoung; Park, Jiwon; Kim, Sang-Min; Nam, Kyunghyun; Lee, Woojoo; Cho, Hyeongjin; Han, Inn-Oc	Sleep deprivation impairs learning and memory by decreasing protein O-GlcNAcylation in the brain of adult zebrafish	10.1096/fj.201901399RR	2020	Primary
1	LENKE, R	HORMONAL-CONTROL OF SLEEP-APPETITIVE BEHAVIOR AND DIURNAL ACTIVITY RHYTHMS IN THE CLEANER WRASSE LABROIDES-DIMIDIATUS (LABRIDAE, TELEOSTEI)	10.1016/0166-4328(88)90110-6	1988	Primary
5	Lesku, J. A., Aulsebrook, A. E., Kelly, M. L., & Tisdale, R. K.	Evolution of sleep and adaptive sleeplessness	10.1016/B978-0-12-813743-7.00020-7	2019	Review
1	Leung, Louis C.; Wang, Gordon X.; Madelaine, Romain; Skariah, Gemini; Kawakami, Koichi; Deisseroth, Karl; Urban, Alexander E.; Mourrain, Philippe	Neural signatures of sleep in zebrafish	10.1038/s41586-019-1336-7	2019	Primary
1	Lucas-Sanchez, Alejandro; Francisco Almaida-Pagan, Pedro; Martinez-Nicolas, Antonio; Antonio Madrid, Juan; Mendiola, Pilar; de Costa, Jorge	Rest-activity circadian rhythms in aged Nothobranchius korthausae. The effects of melatonin	10.1016/j.exger.2013.02.026	2013	Primary
1	Lunkes, Luciana Crepaldi; Paiva, Isadora Marques; Egger, Renata Catao; Braga, Weslley Fernandes; Alvarez-Leite, Jacqueline Isaura; da Cunha Barreto-Vianna, Andre Rodrigues; Solis Murgas, Luis David	Melatonin administration attenuates acute stress by inducing sleep state in zebrafish (Danio rerio)	10.1016/j.cbpc.2021.109044	2021	Primary
1	MARSHALL, NB	SLEEP IN FISHES	10.1177/003591577206500235	1972	Review
5	McGaugh, S. E., Passow, C. N., Jaggard, J. B., Stahl, B. A., & Keene, A. C	Unique transcriptional signatures of sleep loss across independently evolved cavefish populations	10.1002/jez.b.22949	2020	Primary
1	MEDDIS, R	FUNCTION OF SLEEP	10.1016/0003-3472(75)90144-X	1975	Review
1	Mi, Ping; Zhang, Qiu-Ping; Li, Shi-Bao; Liu, Xing-Yu; Zhang, Shu-Hui; Li, Meng; Chen, Dong-Yan; Zhao, Xin; Feng, Dao-Fu; Feng, Xi-Zeng	Melatonin protects embryonic development and maintains sleep/wake behaviors from the deleterious effects of fluorene-9-bisphenol in zebrafish (Danio rerio)	10.1111/jpi.12530	2019	Primary
1	Miyazaki, Shinichi; Liu, Chih-Yao; Hayashi, Yu	Sleep in vertebrate and invertebrate animals, and insights into the function and evolution of sleep	10.1016/j.neures.2017.04.017	2017	Review
1	Morrison, M.; Carbines, G.	Estimating the abundance and size structure of an estuarine population of the sparid Pagrus auratus, using a towed camera during nocturnal periods of inactivity, and comparisons with conventional sampling techniques	10.1016/j.fishres.2006.06.024	2006	Primary
5	Munoz, R. C., Zgliczynski, B. J., Teer, B. Z., & Laughlin, J. L.	spawning aggregation behavior and reproductive ecology of the giant bumphead parrotfish, Bolbometopon muricatum, in a remote marine reserve	10.7717/peerj.681	2014	Primary
1	Nanami, A; Nishihira, M	Nest construction by the labrid fish Choerodon jordani (Snyder 1908)	10.1007/s003380050196	1999	Primary
1	Nilsson, Goran E.; Hobbs, Jean-Paul A.; Ostlund-Nilsson, Sara	Tribute to P. L. Lutz: respiratory ecophysiology of coral-reef teleosts	10.1242/jeb.02718	2007	Review
1	Nisembaum, Laura G.; de Pedro, Nuria; Delgado, Maria J.; Sanchez-Bretano, Aida; Isorna, Esther	Orexin as an input of circadian system in goldfish: Effects on clock gene expression and locomotor activity rhythms	10.1016/j.peptides.2013.11.014	2014	Primary
1	Norton, William; Bally-Cuif, Laure	Adult zebrafish as a model organism for behavioural genetics	10.1186/1471-2202-11-90	2010	Review
1	O'Connor, J. J.; Fobert, E. K.; Besson, M.; Jacob, H.; Lecchini, D.	Live fast, die young: Behavioural and physiological impacts of light pollution on a marine fish during larval recruitment	10.1016/j.marpolbul.2019.05.038	2019	Primary
1	Oganesyan, G. A.; Romanova, I. V.; Aristakesyan, E. A.	Participation of vertebrate forebrain activating systems in organization of the wakefulness-sleep cycle	10.1134/S0022093011030029	2011	Review
1	Oikonomou, Grigorios; Altermatt, Michael; Zhang, Rong-wei; Coughlin, Gerard M.; Montz, Christin; Gradinaru, Viviana; Prober, David A.	The Serotonergic Raphe Promote Sleep in Zebrafish and Mice	10.1016/j.neuron.2019.05.038	2019	Primary
1	Oikonomou, Grigorios; Prober, David A.	Attacking sleep from a new angle: contributions from zebrafish	10.1016/j.conb.2017.03.009	2017	Review
1	Perry, William Bernard	Sleeping with the fishes: Looking under the bonnet of melatonin synthesis	10.1111/jfb.15281	2022	Review
1	Pinheiro-da-Silva, Jaquelinne; Silva, Priscila Fernandes; Nogueira, Marcelo Borges; Luchiari, Ana Carolina	Sleep deprivation effects on object discrimination task in zebrafish (Danio rerio)	10.1007/s10071-016-1034-x	2017	Primary
1	Pinheiro-da-Silva, Jaquelinne; Tran, Steven; Luchiari, Ana Carolina	Sleep deprivation impairs cognitive performance in zebrafish: A matter of fact?	10.1016/j.beproc.2018.04.004	2018	Primary
1	Pinheiro-da-Silva, Jaquelinne; Tran, Steven; Silva, Priscila Fernandes; Luchiari, Ana Carolina	Good night, sleep tight: The effects of sleep deprivation on spatial associative learning in zebrafish	10.1016/j.pbb.2017.06.011	2017	Primary
1	Prober, David A.; Rihel, Jason; Onah, Anthony A.; Sung, Rou-Jia; Schier, Alexander F.	Hypocretin/orexin overexpression induces an insomnia-like phenotype in zebrafish	10.1523/JNEUROSCI.4332-06.2006	2006	Primary
1	QASIM, SZ	REARING EXPERIMENTS ON MARINE TELEOST LARVAE AND EVIDENCE OF THEIR NEED FOR SLEEP	10.1038/175217a0	1955	Primary
5	Rattenborg, N. C., de la Iglesia, H. O., Kempenaers, B., Lesku, J. A., Meerlo, P., & Scriba, M. F.	Sleep research goes wild: new methods and approaches to investigate the ecology, evolution and functions of sleep	https://doi.org/10.1098/rstb.2016.0251	2017	Review
5	Rattenborg, N.C., Ungurean, G.	The evolution and diversification of sleep	10.1016/j.tree.2022.10.004	2023	Review
1	REEBS, S	SLEEP, INACTIVITY AND CIRCADIAN-RHYTHMS IN FISH		1992	Review
1	Reebs, SG	Plasticity of diel and circadian activity rhythms in fishes	10.1023/A:1025371804611	2002	Review
1	Rihel, Jason; Prober, David A.; Schier, Alexander F.	Monitoring Sleep and Arousal in Zebrafish	10.1016/B978-0-12-384892-5.00011-6	2010	Review
5	Robertson, D.R., Polunin, N.V.C., Leighton, K.	The behavioral ecology of three Indian Ocean surgeonfishes (Acanthurus lineatus, A. leucosternon and Zebrasoma scopas): their feeding strategies, and social and …		1979	Primary
1	ROBERTSON, DR; SHELDON, JM	COMPETITIVE INTERACTIONS AND THE AVAILABILITY OF SLEEPING SITES FOR A DIURNAL CORAL-REEF FISH	10.1016/0022-0981(79)90057-1	1979	Primary
1	RUSSELL, BC	UNDERWATER OBSERVATIONS ON REPRODUCTIVE ACTIVITY OF DEMOISELLE CHROMIS-DISPILUS (PISCES-POMACENTRIDAE)	10.1007/BF02026762	1971	Primary
1	SHAPIRO, CM; HEPBURN, HR	SLEEP IN A SCHOOLING FISH, TILAPIA-MOSSAMBICA	10.1016/0031-9384(76)90222-5	1976	Primary
5	Shulman, M.J	Coral reef fish assemblages: intra-and interspecific competition for shelter sites		1985	Primary
1	Siegel, Jerome M.	Do all animals sleep?	10.1016/j.tins.2008.02.001	2008	Review
1	Sigurgeirsson, Benjamin; Porsteinsson, Haraldur; Arnardottir, Hronn; Johannesdottir, Ingibjorg P.; Karlsson, Karl Aegir	Effects of Modafinil on Sleep-Wake Cycles in Larval Zebrafish	10.1089/zeb.2011.0708	2011	Primary
1	Sigurgeirsson, Benjamin; Porsteinsson, Haraldur; Sigmundsdottir, Sigrun; Lieder, Ramona; Sveinsdottir, Hildur S.; Sigurjonsson, Olafur E.; Halldorsson, Bjarni; Karlsson, Karl	Sleep-wake dynamics under extended light and extended dark conditions in adult zebrafish	10.1016/j.bbr.2013.08.032	2013	Primary
1	Singh, A.; Subhashini, N.; Sharma, S.; Mallick, B. N.	INVOLVEMENT OF THE alpha 1-ADRENOCEPTOR IN SLEEP-WAKING AND SLEEP LOSS-INDUCED ANXIETY BEHAVIOR IN ZEBRAFISH	10.1016/j.neuroscience.2013.04.026	2013	Primary
1	Singh, Chanpreet; Oikonomou, Grigorios; Prober, David A.	Norepinephrine is required to promote wakefulness and for hypocretin-induced arousal in zebrafish	10.7554/eLife.07000	2015	Primary
1	Srdanovic, S.; Porsteinsson, H.; Fridriksson, P.; Petursson, S. O.; Maier, V. H.; Karlsson, K. AE.	Transient knock-down of kcna2 reduces sleep in larval zebrafish	10.1016/j.bbr.2017.02.026	2017	Primary
1	Steindal, Inga A. Froland; Whitmore, David	Circadian Clocks in Fish-What Have We Learned so far?	10.3390/biology8010017	2019	Review
1	Stopa, RM; Hoshino, K	Electrolocation-communication discharges of the fish Gymnotus carapo L. (Gymnotidae : Gymnotiformes) during behavioral sleep	10.1590/S0100-879X1999001000008	1999	Primary
1	Takayanagi, S; Sakai, Y; Hashimoto, H; Gushima, K	Sleeping mound construction using coral fragments by the rockmover wrasse	10.1046/j.1095-8649.2003.00243.x	2003	Primary
1	TOBLER, I; BORBELY, AA	EFFECT OF REST DEPRIVATION ON MOTOR-ACTIVITY OF FISH	10.1007/BF01350078	1985	Primary
1	Videler, J.J.	Sleep under sand cover of the labrid fish Coris julis.		1988	Primary
1	Volkoff, Helene	SLEEP AND OREXINS IN NON MAMMALIAN VERTEBRATES	10.1016/B978-0-12-394623-2.00017-2	2012	Review
1	Wang, Ju; Liu, Changhong; Ma, Fei; Chen, Wei; Liu, Jian; Hu, Bing; Zheng, Lei	Circadian Clock Mediates Light/Dark Preference in Zebrafish (Danio Rerio)	10.1089/zeb.2013.0929	2014	Primary
5	Welsh, J. Q., Bellwood, D. R.	Spatial ecology of the steephead parrotfish (Chlorurus microrhinos): an evaluation using acoustic telemetry	10.1007/s00338-011-0813-8	2012	Primary
1	Yabuta, S	Spawning migrations in the monogamous butterflyfish, Chaetodon trifasciatus	10.1007/BF02678695	1997	Primary
1	Yokogawa, Tohei; Marin, Wilfredo; Faraco, Juliette; Pezeron, Guillaume; Appelbaum, Lior; Zhang, Jian; Rosa, Frederic; Mourrain, Philippe; Mignot, Emmanuel	Characterization of sleep in zebrafish and insomnia in hypocretin receptor mutants	10.1371/journal.pbio.0050277	2007	Primary
1	Yoshizawa, Masato; Robinson, Beatriz G.; Duboue, Erik R.; Masek, Pavel; Jaggard, James B.; O'Quin, Kelly E.; Borowsky, Richard L.; Jeffery, William R.; Keene, Alex C.	Distinct genetic architecture underlies the emergence of sleep loss and prey-seeking behavior in the Mexican cavefish.		2015	Primary
1	Zhang, Ning; Luo, Wei; Chen, Pengyu; Zhang, Shoudong; Zhang, Yibo; Chen, Defang; Huang, Xiaoli; Jiang, Jun; Wang, Yan; Yang, Shiyong; Yang, Song; Zhao, Liulan; Guo, Zhonggang; Huang, Jie; Long, Yuejin; Du, Zongjun	A novel fish behavior: Floating of Paramisgurnus dabryanus loaches	10.1016/j.applanim.2021.105510	2022	Primary
1	Zhdanova, I. V.; Yu, L.; Lopez-Patino, M.; Shang, E.; Kishi, S.; Gueling, E.	Aging of the circadian system in zebrafish and the effects of melatonin on sleep and cognitive performance	10.1016/j.brainresbull.2007.10.053	2008	Primary
1	Zhdanova, Irina V.	Sleep and its regulation in zebrafish	10.1515/RNS.2011.005	2011	Review
1	Zhdanova, IV; Wang, SY; Leclair, OU; Danilova, NP	Melatonin promotes sleep-like state in zebrafish	10.1016/S0006-8993(01)02444-1	2001	Primary
6	Chen, Zi-Wen; Peng, Chao-Bao; Pei, Zhong; Zhang, Meng-Ruo; Yun, Tian-Chan; Yang, Zhi-Min; Xu, Fu-Ping	Effects of tenuifolin on rest/wake behaviour in zebrafish	10.3892/etm.2020.8476		Primary
6	dos Santos, Amanda C.; de Abreu, Murilo S.; de Mello, Gabriel P.; Costella, Vanusa; do Amaral, Nicoli R.; Zanella, Alexander; Poletto, Julia; Petersen, Elena, V; Kalueff, Allan, V; Giacomini, Ana C. V. V.	Solfeggio-frequency music exposure reverses cognitive and endocrine deficits evoked by a 24-h light exposure in adult zebrafish	10.1016/j.bbr.2023.114461	2023	Primary
6	Gao, Xiao-Bing; Hermes, Gretchen	Neural plasticity in hypocretin neurons: the basis of hypocretinergic regulation of physiological and behavioral functions in animals	10.3389/fnsys.2015.00142	2015	Review
6	Hayashi, Yu; Liu, Chih-Yao	The Evolution and Function of Sleep	10.1007/978-4-431-56469-0_15	2017	Review
6	Jaggard, James B.; Lloyd, Evan; Lopatto, Arthur; Duboue, Erik R.; Keene, Alex C.	Automated Measurements of Sleep and Locomotor Activity in Mexican Cavefish	10.3791/59198	2019	Primary
6	Kayser, Matthew S.; Biron, David	Sleep and Development in Genetically Tractable Model Organisms	10.1534/genetics.116.189589	2016	Review
6	Lloyd, Evan; Rastogi, Aakriti; Holtz, Niah; Aaronson, Ben; Craig Albertson, R; Keene, Alex C	Ontogeny and social context regulate the circadian activity patterns of Lake Malawi cichlids.	10.1007/s00360-023-01523-3	2023	Primary
6	Long, Fei; Zheng, Jing; Zhou, Jiayi; Hu, Ping; Xiong, Bo	Knockout of tanc2 causes autism-like behavior and sleep disturbance in zebrafish	10.1002/aur.2880	2023	Primary
6	Lopez-Olmeda, J. F.; Madrid, J. A.; Sanchez-Vazquez, F. J.	Melatonin effects on food intake and activity rhythms in two fish species with different activity patterns:: Diurnal (goldfish) and nocturnal (tench)	10.1016/j.cbpa.2006.02.031	2006	Primary
6	Mack, Katya L.; Jaggard, James B.; Persons, Jenna L.; Roback, Emma Y.; Passow, Courtney N.; Stanhope, Bethany A.; Ferrufino, Estephany; Tsuchiya, Dai; Smith, Sarah E.; Slaughter, Brian D.; Kowalko, Johanna; Rohner, Nicolas; Keene, Alex C.; McGaugh, Suzanne E.	Repeated evolution of circadian clock dysregulation in cavefish populations	10.1371/journal.pgen.1009642	2021	Primary
6	Moran, Rachel L.; Jaggard, James B.; Roback, Emma Y.; Kenzior, Alexander; Rohner, Nicolas; Kowalko, Johanna E.; Ornelas-Garcia, Claudia Patricia; McGaugh, Suzanne E.; Keene, Alex C.	Hybridization underlies localized trait evolution in cavefish	10.1016/j.isci.2022.103778	2022	Primary
6	Pickholtz, Renanel; Kiflawi, Moshe; Buba, Yehezkel; Chaikin, Shahar; Gavriel, Tal; Lapid, Gil; Lazarus, Mai; Malamud, Shahar; Marom, Nir; Marom, Sagi; Nieger-Rachmilevitz, Maayan; Olsson, Karin; Perevolotsky, Tal; Rothman, Shevy Bat-Sheva; Salingre, Shira; Shapira, Noy; Sternbach, Bar; Wandel, Hava; Belmaker, Jonathan	Confronting the 'nocturnal problem' in coral reefs: sleeping site selection and cocoon formation in parrotfishes	10.1007/s00338-023-02389-1	2023	Primary
6	Ran SiMiao; Tan AiHua; Shi HeYuan; Wang Ping	Behavioral study of sleep deprivation model in caffeine and light induced zebrafish.	10.13210/j.cnki.jhmu.20210616.002	2021	Primary
6	Zimmerman, John E.; Naidoo, Nirinjini; Raizen, David M.; Pack, Allan I.	Conservation of sleep: insights from non-mammalian model systems	10.1016/j.tins.2008.05.001	2008	Review
6	O'Gorman, Morgan; Thakur, Sunishka; Imrie, Gillian; Moran, Rachel L.; Choy, Stefan; Sifuentes-Romero, Itzel; Bilandzija, Helena; Renner, Kenneth J.; Duboue, Erik; Rohner, Nicolas; McGaugh, Suzanne E.; Keene, Alex C.; Kowalko, Johanna E.	Pleiotropic function of the oca2 gene underlies the evolution of sleep loss and albinism in cavefish	10.1016/j.cub.2021.06.077	2021	Primary
